# Supplementary material for: Mixed-Lineage Leukemia 1 Inhibition Enhances the Differentiation Potential of Bovine Embryonic Stem Cells by Increasing H3K4 Mono-Methylation at Active Promoters
Source: Int J Mol Sci. 2023 Jul 25;24(15):11901. doi: 10.3390/ijms241511901 (PMC10418322; doi:10.3390/ijms241511901)
Supplement: Supplementary file 1 [file ijms-24-11901-s001.zip]

Archive with 1 entries (1 files):
- ijms-2476711-supplementary.pdf
